# Supplementary material for: Hybrid Dihydropyrimidinones Targeting AKT Signaling: Antitumor Activity in Hormone-Dependent 2D and 3D Cancer Models
Source: Pharmaceutics. 2025 Nov 14;17(11):1470. doi: 10.3390/pharmaceutics17111470 (PMC12655361; doi:10.3390/pharmaceutics17111470)
Supplement: Supplementary file 1 [file pharmaceutics-17-01470-s001.zip]

Archive with 1 entries (1 files):
- pharmaceutics-3934774-supplementary.pdf
